# Supplementary material for: Human Papillomavirus Knowledge and Communication Skills: A Role-Play Activity for Providers
Source: MedEdPORTAL. 2021 Apr 23;17:11150. doi: 10.15766/mep_2374-8265.11150 (PMC8063629; doi:10.15766/mep_2374-8265.11150)
Supplement: Supplementary file 1 — Facilitator Instructions.docxPre- and Postworkshop Self-Assessment.docxRole-Play Script.docxHPV Didactic Lecture.pptxSelf-Assessment Answer Key.docxRole-Play Rubric.docxPostparticipation Evaluation.docx [file mep_2374-8265.11150-s001.zip]

Archive with 8 entries (8 files):
- C. Role-Play Script.docx
- D. HPV Didactic Lecture.pptx
- E. Self-Assessment Answer Key.docx
- F. Role-Play Rubric.docx
- G. Postparticipation Evaluation.docx
- A. Facilitator Instructions.docx
- B. Pre- and Postworkshop Self-Assessment.docx
- Educational_Summary_Report_11150.pdf
